# Supplementary material for: The Modulation of Gut Microbiota Composition in the Pathophysiology of Gestational Diabetes Mellitus: A Systematic Review
Source: Biology (Basel). 2021 Oct 11;10(10):1027. doi: 10.3390/biology10101027 (PMC8533096; doi:10.3390/biology10101027)
Supplement: Supplementary file 1 [file biology-10-01027-s001.zip]

Archive with 1 entries (1 files):
- biology-1400868-supplementary.pdf
